# Supplementary material for: Application of a high-quality, high-volume trap–neuter–return model of community cats in Seoul, Korea
Source: PeerJ. 2020 Mar 5;8:e8711. doi: 10.7717/peerj.8711 (PMC7060898; doi:10.7717/peerj.8711)
Supplement: Supplemental Information 1 [file peerj-08-8711-s001.xlsx]

## Sheet: 2017
no	date	sex	BW	BT	HR	RR	mucosal color	age	anesthetic	physical check	analgesics	antibiotics	antidote	operation time	litter size	Nursing
001	2017.2.26	F	2.11	38.3	150	36	Pink	6-12	10:38:00	10:45:00	10:45:00	11:10:00	11:21:00	00:43:00
002	2017.2.26	F	5.15	37.6	240	72	Pink	>12	10:58:00	11:05:00	11:06:00	11:10:00	11:50:00	00:52:00	5
003	2017.2.26	F	3.5	37.6	108	36	Pink	>12	14:40:00	14:49:00	14:50:00	14:51:00	15:40:00	01:00:00
004	2017.2.26	M	3.2	38.2	180	30	Pink	>12	11:02:00	11:11:00	11:16:00	11:20:00	11:38:00	00:36:00
005	2017.2.26	F	4.8	37.6	180	36	Pink	>12	11:07:00	11:15:00	11:15:00	11:17:00	12:20:00	01:13:00	6
006	2017.2.26	F	3.57	38	192	84	Pink	>12	11:10:00	11:53:00	11:53:00	11:54:00	12:20:00	01:10:00	6
007	2017.2.26	M	2.6	37.6	150	36	Pink	>12	11:21:00	11:27:00	11:28:00	11:32:00	11:43:00	00:22:00
008	2017.2.26	M	2.03	36.2	108	36	Pink	>12	11:24:00	11:48:00	11:49:00	11:51:00	12:05:00	00:41:00
009	2017.2.26	M	5.31	38.1	180	18	Pink	>12	11:28:00	11:36:00	11:35:00	11:37:00	11:58:00	00:30:00
010	2017.2.26	F	4	37.7	150	42	Pink	>12	11:31:00	11:42:00	11:43:00	11:45:00	12:44:00	01:13:00	4
011	2017.2.26	F	4.39	37.9	102	60	Pink	>12	11:49:00	11:54:00	11:56:00	11:57:00	12:41:00	00:52:00
012	2017.2.26	F	2.8	36.8	150	36	Pink	>12	11:52:00	11:57:00	11:59:00	12:00:00	13:02:00	01:10:00
013	2017.2.26	F	5	37.5	150	36	Pink	>12	11:39:00	11:44:00	11:46:00	11:48:00	12:12:00	00:33:00
014	2017.2.26	M	3	37.8	150	48	Pink	>12	12:00:00	12:18:00	12:20:00	12:20:00	12:38:00	00:38:00
015	2017.2.26	M	3.86	37.6	114	48	Pink	>12	11:57:00	12:24:00	12:25:00	12:26:00	12:46:00	00:49:00
016	2017.2.26	M	3.1	37.6	80	60	Pink	>12	12:02:00	12:21:00	12:23:00	12:24:00	12:36:00	00:34:00
017	2017.2.26	F	2.36	36.9	120	42	Pink	>12	12:26:00	12:42:00	12:43:00	12:47:00	13:14:00	00:48:00
018	2017.2.26	M	2.6	37.1	132	36	Pink	>12	12:28:00	12:49:00	12:49:00	12:51:00	13:04:00	00:36:00
019	2017.2.26	M	4.32	38	150	42	Pink	>12	12:07:00	12:13:00	12:14:00	12:16:00	12:27:00	00:20:00
020	2017.2.26	F	4.21	37.6	240	60	Pink	>12	12:34:00	12:46:00	12:46:00	12:49:00	13:35:00	01:01:00	4
021	2017.2.26	M	4.12	37.6	108	36	Pink	>12	12:48:00	12:56:00	12:56:00	12:57:00	13:20:00	00:32:00
022	2017.2.26	M	3.8	37	120	36	Pink	>12	14:32:00	14:38:00	14:38:00	14:39:00	14:58:00	00:26:00
023	2017.2.26	M	4.2	37.6	150	54	Pink	>12	12:52:00	13:07:00	13:08:00	13:08:00	13:32:00	00:40:00
024	2017.2.26	F	2.2	37.8	150	36	Pink	>12	12:57:00	13:05:00	13:05:00	13:06:00	13:45:00	00:48:00
025	2017.2.26	F	2.4	38.4	150	30	Pink	>12	13:05:00	13:11:00	13:12:00	13:13:00	13:47:00	00:42:00
026	2017.2.26	F	3.2	37.3	114	96	Pink	>12	13:08:00	13:16:00	13:21:00	13:25:00	13:50:00	00:42:00
027	2017.2.26	M	3.53	37.2	180	60	Pink	>12	13:17:00	13:25:00	13:26:00	13:27:00	13:44:00	00:27:00
028	2017.2.26	M	4.88	37.4	108	36	Pink	>12	13:20:00	13:53:00	13:54:00	13:55:00	14:13:00	00:53:00
029	2017.2.26	M	2.2	36.3	150	60	Pink	6-12	13:28:00	13:36:00	13:37:00	13:38:00	14:00:00	00:32:00
030	2017.2.26	M	3.3	36.7	120	30	Pink	>12	13:33:00	13:45:00	13:46:00	13:47:00	14:00:00	00:27:00
031	2017.2.26	M	2.93	38.1	120	36	Pink	>12	13:38:00	13:43:00	13:45:00	13:46:00	14:00:00	00:22:00
032	2017.2.26	M	4.3	38.3	132	36	Pink	>12	13:50:00	13:56:00	13:56:00	13:57:00	14:10:00	00:20:00
033	2017.2.26	M	4.9	37	120	36	Pink	>12	13:59:00	14:09:00	14:09:00	14:10:00	14:28:00	00:29:00
034	2017.2.26	F	2.5	38.3	180	60	Pink	>12	14:03:00	14:21:00	14:21:00	14:23:00	14:55:00	00:52:00
035	2017.2.26	F	2.5	37.5	132	36	Pink	>12	14:06:00	14:25:00	14:13:00	14:15:00	14:55:00	00:49:00
036	2017.2.26	F	3.2	37.6	156	48	Pink	>12	13:54:00	14:05:00	14:06:00	14:07:00	14:36:00	00:42:00	8
037	2017.2.26	M	4.2	37.4	126	32	Pink	>12	14:10:00	14:16:00	14:16:00	14:17:00	14:38:00	00:28:00
038	2017.2.26	M	3.1	38.6	120	48	Pink	>12	14:13:00	14:27:00	14:27:00	14:28:00	14:43:00	00:30:00
039	2017.2.26	F	3	35.5	120	48	Pink	>12	14:16:00	14:52:00	14:52:00	14:53:00	15:26:00	01:10:00
040	2017.2.26	M	4.2	37.7	180	48	Pink	>12	14:24:00	14:30:00	14:30:00	14:31:00	14:50:00	00:26:00
041	2017.2.26	M	4.8	38	138	48	Pale	>12	14:53:00	14:58:00	14:59:00	15:00:00	15:15:00	00:22:00
042	2017.2.26	M	4.1	37.4	102	36	Pink	>12	14:35:00	14:44:00	14:45:00	14:46:00	15:00:00	00:25:00
043	2017.2.26	F	3.4	37.4	150	36	Pink	>12	14:59:00	15:20:00	15:21:00	15:23:00	15:52:00	00:53:00
044	2017.9.24	F	3.57	37.7	120	60	Pink	>12	10:09:00	10:20:00	10:24:00	10:24:00	11:00:00	00:51:00
045	2017.9.24	M	1.95	39.2	180	42	Pink	>12	10:11:00	10:20:00	10:20:00	10:20:00	10:40:00	00:29:00
046	2017.9.24	M	2.1	37.3	150	56	Pink	>12	10:31:00	10:41:00	10:41:00	10:41:00	11:00:00	00:29:00
047	2017.9.24	M	4.24	38.5	120	72	Pink	>12	10:19:00	10:28:00	10:27:00	10:27:00	10:52:00	00:33:00
048	2017.9.24	M	3.5	38.1	180	48	Pink	>12	10:24:00	10:34:00	10:32:00	10:32:00	10:50:00	00:26:00
049	2017.9.24	M	3.06	38	120	30	Pink	>12	10:27:00	10:36:00	10:35:00	10:35:00	11:00:00	00:33:00
050	2017.9.24	F	2.92	38.3	114	72	Pink	>12	10:28:00	10:40:00	10:40:00	10:40:00	11:12:00	00:44:00
051	2017.9.24	M	3.6	38	150	36	Pink	>12	10:38:00	10:45:00	10:45:00	10:45:00	11:00:00	00:22:00
052	2017.9.24	M	4.2	38.1	120	60	Pink	>12	10:47:00	11:07:00	11:06:00	11:06:00	11:26:00	00:39:00
053	2017.9.24	M	3.83	38.5	150	42	Pink	>12	10:50:00	10:48:00	10:59:00	10:59:00	11:12:00	00:22:00
054	2017.9.24	M	4.8	38.9	120	36	Pink	>12	10:53:00	11:01:00	11:03:00	11:03:00	11:23:00	00:30:00
055	2017.9.24	M	5.65	38.6	150	36	Pink	>12	10:58:00	11:13:00	11:14:00	11:14:00	11:27:00	00:29:00
056	2017.9.24	F	3.32	38	150	36	Pink	>12	11:02:00	11:15:00	11:15:00	11:15:00	11:47:00	00:45:00		Y
057	2017.9.24	M	5.9	39.9	150	24	Pink	>12	11:12:00	11:21:00	11:20:00	11:20:00	11:38:00	00:26:00
058	2017.9.24	M	5.5	38	150	72	Pink	>12	11:25:00	11:47:00	11:46:00	11:46:00	12:08:00	00:43:00
059	2017.9.24	F	1.88	38.6	150	36	Pink	>12	11:29:00	11:35:00	11:35:00	11:35:00	12:04:00	00:35:00
060	2017.9.24	M	4.1	38.5	120	30	Pink	>12	11:33:00	11:40:00	11:40:00	11:40:00	11:58:00	00:25:00
061	2017.9.24	F	4.7	37.5	132	72	Pink	>12	10:44:00	11:20:00	11:17:00	11:17:00	11:57:00	01:13:00	4
062	2017.9.24	M	4.48	37.8	120	60	Pink	>12	11:36:00	11:43:00	11:44:00	11:44:00	12:02:00	00:26:00
063	2017.9.24	M	1.67	38.3	150	36	Pink	6-12	12:15:00	12:20:00	12:19:00	12:19:00	12:35:00	00:20:00
064	2017.9.24	M	6.6	38.2	120	72	Pink	>12	11:40:00	12:05:00	12:05:00	12:05:00	12:20:00	00:40:00
065	2017.9.24	M	4.1	37.9	150	36	Pink	>12	11:44:00	11:54:00	11:57:00	11:57:00	12:16:00	00:32:00
066	2017.9.24	M	1.2	38	180	36	Pink	6-12	11:46:00	11:50:00	11:56:00	11:56:00	12:10:00	00:24:00
067	2017.9.24	F	2.86	37.5	200	60	Pink	>12	12:33:00	12:42:00	12:40:00	12:40:00	13:14:00	00:41:00
068	2017.9.24	M	4.135	38.9	120	60	Pink	>12	12:37:00	12:52:00	12:56:00	12:56:00	13:08:00	00:31:00
069	2017.9.24	F	3.5	37.9	132	30	Pink	>12	12:45:00	12:55:00	12:54:00	12:54:00	13:30:00	00:45:00
070	2017.9.24	M	5.3	37.4	120	30	Pink	>12	12:51:00	13:02:00	13:02:00	13:02:00	13:21:00	00:30:00
071	2017.9.24	F	3.14	37.8	120	42	Pink	>12	11:49:00	11:58:00	11:57:00	11:57:00	12:39:00	00:50:00		Y
072	2017.9.24	F	3.7	38.7	120	42	Pink	>12	11:53:00	12:00:00	12:02:00	12:02:00	12:55:00	01:02:00	4
073	2017.9.24	M	1.46	36.76	120	36	Pink	6-12	11:59:00	12:09:00	12:11:00	12:!1	12:28:00	00:29:00
074	2017.9.24	F	1.58	38.8	150	24	Pink	6-12	12:08:00	12:14:00	12:15:00	12:15:00	12:41:00	00:33:00
075	2017.9.24	M	1.14	37.9	120	24	Pink	6-12	12:06:00	12:15:00	12:16:00	12:16:00	12:33:00	00:27:00
076	2017.9.24	F	3.31	38.8	180	30	Pink	>12	13:54:00	14:10:00	14:11:00	14:11:00	14:47:00	00:53:00
077	2017.10.29	F	4.27	39.5	150	42	pale Pink	>12	09:41:00	09:47:00	09:56:00	09:56:00	10:32:00	00:51:00	3
078	2017.10.29	F	4.37	38	90	30	Pink	>12	09:43:00	09:50:00	09:54:00	09:54:00	10:30:00	00:47:00
079	2017.10.29	F	3.6	39.1	96	60	Pink	>12	09:53:00	09:55:00	10:00:00	10:00:00	10:36:00	00:43:00
080	2017.10.29	F	1.1	39.2	80	55	pale Pink	3-5	09:58:00	10:00:00	10:02:00	10:02:00	10:38:00	00:40:00
081	2017.10.29	M	5.1	39.3	138	96	pale Pink	>12	10:03:00	10:13:00	10:15:00	10:15:00	10:45:00	00:42:00
082	2017.10.29	F	1.57	38.6	210	100	Pink	3-5	10:10:00	10:15:00	10:16:00	10:16:00	10:43:00	00:33:00
083	2017.10.29	M	2.1	38.6	156	18	pale Pink	6-12	10:16:00	10:18:00	10:20:00	10:20:00	10:47:00	00:31:00
084	2017.10.29	M	2.3	38.5	162	60	pale Pink	6-12	10:20:00	10:23:00	10:23:00	10:23:00	10:38:00	00:18:00
085	2017.10.29	M	2	38.6	180	70	Pink	6-12	10:24:00	10:30:00	10:30:00	10:30:00	10:42:00	00:18:00
086	2017.10.29	M	5.4	38.8	78	36	pale Pink	>12	10:26:00	10:33:00	10:35:00	10:35:00	10:47:00	00:21:00
087	2017.10.29	F	3.6	39.4	156	32	pale Pink	>12	10:30:00	10:35:00	10:37:00	10:37:00	11:00:00	00:30:00		Y
088	2017.10.29	F	3.6	39.2	162	36	pale Pink	>12	10:35:00	10:39:00	10:40:00	10:40:00	11:11:00	00:36:00
089	2017.10.29	M	3.2	39.4	186	90	pale Pink	>12	14:03:00	14:20:00	14:21:00	14:21:00	14:39:00	00:36:00
090	2017.10.29	F	2.4	39.2	180	50	Pink	6-12	10:41:00	10:43:00	10:44:00	10:44:00	11:22:00	00:41:00
091	2017.10.29	F	3.4	39.1	150	48	Pink	>12	10:43:00	10:45:00	10:46:00	10:46:00	11:21:00	00:38:00
092	2017.10.29	M	5.9	38.5	162	38	pale Pink	>12	10:45:00	10:47:00	10:54:00	10:54:00	11:05:00	00:20:00
093	2017.10.29	M	2.6	39.2	126	26	pale Pink	6-12	10:46:00	10:50:00	10:55:00	10:55:00	11:05:00	00:19:00
094	2017.10.29	F	2.3	39.2	126	60	pale Pink	6-12	10:51:00	10:57:00	11:00:00	11:00:00	11:38:00	00:47:00
095	2017.10.29	F	2.5	38.9	156	60	Pink	6-12	10:52:00	11:03:00	11:05:00	11:05:00	11:33:00	00:41:00
096	2017.10.29	F	2.3	40	156	78	pale Pink	6-12	11:05:00	11:15:00	11:15:00	11:15:00	11:44:00	00:39:00
097	2017.10.29	F	2.5	38.8	170	48	pale Pink	6-12	11:11:00	11:20:00	11:20:00	11:20:00	11:41:00	00:30:00
098	2017.10.29	F	3.8	38	174	70	pale Pink	>12	11:14:00	11:22:00	11:27:00	11:27:00	11:50:00	00:36:00
099	2017.10.29	F	3.9	38.5	156	40	pale Pink	>12	11:21:00	11:23:00	11:29:00	11:29:00	12:07:00	00:46:00
100	2017.10.29	M	3.7	38.7	138	48	pink+black	>12	14:06:00	14:10:00	14:10:00	14:10:00	14:38:00	00:32:00
101	2017.10.29	M	5.1	39.1	138	90	pale Pink	>12	14:08:00	14:23:00	14:25:00	14:25:00	14:41:00	00:33:00
102	2017.10.29	F	3.9	38.8	174	84	pale Pink	>12	14:18:00	14:37:00	14:40:00	14:40:00	15:04:00	00:46:00
103	2017.10.29	F	2.25	39	122	48	pale Pink	6-12	11:24:00	11:30:00	11:31:00	11:31:00	11:56:00	00:32:00
104	2017.10.29	M	2.5	39.3	180	48	pale Pink	6-12	11:30:00	11:32:00	11:34:00	11:34:00	11:46:00	00:16:00
105	2017.10.29	M	5.2	38.9	132	60	pale Pink	>12	11:32:00	11:53:00	11:54:00	11:54:00	12:11:00	00:39:00
106	2017.10.29	F	2.3	38.7	168	48	pale Pink	6-12	11:35:00	11:40:00	11:40:00	11:40:00	12:01:00	00:26:00
107	2017.10.29	M	4.8	39.4	120	48	pale Pink	>12	11:42:00	11:50:00	11:57:00	11:57:00	12:09:00	00:27:00
108	2017.10.29	F	4.2	40	150	102	pink+black	>12	13:05:00	13:23:00	13:30:00	13:30:00	14:34:00	01:29:00		Y
109	2017.10.29	M	2.6	38.7	144	36	pale Pink	6-12	14:38:00	14:40:00	14:45:00	14:45:00	14:55:00	00:17:00
110	2017.10.29	M	3.8	39.5	108	78	pale Pink	>12	13:07:00	13:10:00	13:14:00	13:14:00	13:23:00	00:16:00
111	2017.10.29	F	3.9	38	114	144	pale Pink	>12	13:35:00	13:55:00	13:55:00	13:55:00	14:18:00	00:43:00
112	2017.10.29	F	4	38.7	150	78	pink+black	>12	13:42:00	13:50:00	13:56:00	13:56:00	14:21:00	00:39:00		Y
113	2017.10.29	F	4.2	38.2	156	72	pale Pink	>12	13:50:00	13:55:00	13:56:00	13:56:00	14:33:00	00:43:00
114	2017.10.29	M	3	38.6	174	72	pale Pink	>12	13:20:00	13:45:00	13:45:00	13:45:00	13:55:00	00:35:00
115	2017.10.29	F	2.8	38.5	126	72	pale Pink	>12	13:17:00	13:30:00	13:32:00	13:32:00	13:54:00	00:37:00
116	2017.10.29	M	4.5	39.7	144	36	pale Pink	>12	14:26:00	14:28:00	14:35:00	14:35:00	14:47:00	00:21:00
117	2017.10.29	F	2.9	39.1	150	114	pale Pink	>12	13:58:00	14:00:00	14:00:00	14:00:00	14:50:00	00:52:00
118	2017.10.29	M	5.7	38.7	126	42	pale Pink	>12	14:22:00	14:25:00	14:27:00	14:27:00	14:43:00	00:21:00
119	2017.10.29	F	2.7	39.1	180	78	pale Pink	6-12	14:01:00	14:03:00	14:04:00	14:04:00	14:55:00	00:54:00
120	2017.10.29	F	3.8	39	156	42	pink+black	>12	13:28:00	13:35:00	13:35:00	13:35:00	14:39:00	01:11:00		Y	died
121	2017.11.26	M	1.785	38.8	122	80	Pink	6-12	09:51:00	09:55:00	10:02:00	10:03:00	10:16:00	00:25:00
122	2017.11.26	F	2.095	36.7	122	68	Pink	6-12	09:54:00	10:05:00	10:10:00	10:10:00	10:58:00	01:04:00
123	2017.11.26	M	3.71	39.6	102	48	Pink	>12	09:56:00	10:00:00	10:06:00	10:05:00	10:25:00	00:29:00
124	2017.11.26	F	1.96	39.1	160	80	Pink	3-5	09:58:00	10:10:00	10:14:00	10:13:00	10:51:00	00:53:00
125	2017.11.26	F	2.82	38.2	164	72	Pink	6-12	10:01:00	10:22:00	10:26:00	10:25:00	11:07:00	01:06:00
126	2017.11.26	F	3.62	36.7	132	8	Pink	>12	10:03:00	10:14:00	10:19:00	10:19:00	10:53:00	00:50:00
127	2017.11.26	M	3.34	39.6	170	28	Pink	6-12	10:10:00	10:19:00	10:24:00	10:22:00	10:39:00	00:29:00
128	2017.11.26	F	2.89	39.2	172	8	Pink	6-12	10:22:00	10:25:00	10:30:00	10:29:00	11:06:00	00:44:00
129	2017.11.26	F	2.845	39.1	180	52	Pink	6-12	10:25:00	10:29:00	10:33:00	10:32:00	11:11:00	00:46:00
130	2017.11.26	F	3.09	39.1	120	68	Pink	>12	10:32:00	10:40:00	10:45:00	10:44:00	11:20:00	00:48:00
131	2017.11.26	F	3.4	39.6	160	20	Pink	>12	10:35:00	10:55:00	11:04:00	11:02:00	12:03:00	01:28:00
132	2017.11.26	F	4.345	38.9	164	44	Pink	>12	10:41:00	10:51:00	11:11:00	11:10:00	11:30:00	00:49:00		Y
133	2017.11.26	F	2.82	39.7	134	40	Pink	6-12	10:50:00	11:00:00	11:09:00	11:08:00	11:38:00	00:48:00
134	2017.11.26	F	3.27	38.1	160	56	Pink	>12	12:59:00	13:09:00	13:16:00	13:16:00	14:04:00	01:05:00
135	2017.11.26	F	4.16	38.6	152	8	Pink	>12	12:50:00	12:58:00	13:03:00	13:03:00	13:40:00	00:50:00
136	2017.11.26	M	3.24	38.9	160	24	Pink	>12	11:08:00	11:15:00	11:28:00	11:27:00	11:53:00	00:45:00
137	2017.11.26	F	3.18	39.4	150	64	Pink	6-12	11:39:00	11:51:00	11:58:00	11:57:00	12:30:00	00:51:00
138	2017.11.26	F	3.73	38.5	140	28	Pink	>12	12:53:00	13:00:00	13:06:00	13:05:00	13:40:00	00:47:00
139	2017.11.26	F	2.66	38.6	124	64	Pink	6-12	12:44:00	12:54:00	12:59:00	12:58:00	13:26:00	00:42:00
140	2017.11.26	M	2.87	37.8	164	20	Pink	6-12	11:41:00	11:45:00	11:51:00	11:50:00	12:16:00	00:35:00
141	2017.11.26	F	2.65	39.7	168	60	Pink	6-12	10:53:00	11:06:00	11:10:00	11:10:00	11:34:00	00:41:00
142	2017.11.26	F	3.55	38.7	160	88	Pink	>12	13:24:00	13:43:00	14:00:00	14:00:00	14:20:00	00:56:00		Y
143	2017.11.26	M	6.4	38.5	160	40	pale Pink	>12	10:57:00	11:11:00	11:25:00	11:19:00	11:43:00	00:46:00
144	2017.11.26	M	4.33	39	160	20	Pink	>12	13:06:00	13:14:00	13:21:00	13:20:00	13:36:00	00:30:00
145	2017.11.26	F	4.07	39.5	168	72	Pink	>12	13:08:00	13:23:00	13:28:00	13:27:00	13:57:00	00:49:00
146	2017.11.26	M	5.46	38.9	140	48	Pink	>12	12:43:00	13:04:00	13:10:00	13:09:00	13:29:00	00:46:00
147	2017.11.26	M	4.89	35.4	180	36	Pink	>12	12:45:00	12:50:00	12:57:00	12:56:00	13:12:00	00:27:00
148	2017.11.26	F	3.39	39.2	136	24	Pink	>12	11:16:00	11:26:00	11:32:00	11:31:00	11:56:00	00:40:00
149	2017.11.26	M	4.09	39	186	48	Pink	>12	11:29:00	11:39:00	11:43:00	11:42:00	11:59:00	00:30:00
150	2017.11.26	M	5.78	38.8	104	32	Pink	>12	11:20:00	11:41:00	11:47:00	11:46:00	12:04:00	00:44:00

## Sheet: 2018
no	date	sex	BW	BT	HR	RR	mucosal color	age	anesthetic	physical check	analgesics	antibiotics	antidote	operation time	litter size	Nursing
001	18.02.25	F	3.87	38.6	90	36	Pink	>12	09:41:00	09:46:00	09:49:00	09:48:00	10:25:00	00:44:00	5
002	18.02.25	F	3.8	38.6	138	66	Pink	>12	09:43:00	09:52:00	09:59:00	09:58:00	10:37:00	00:54:00
003	18.02.25	F	3.8	38.4	150	18	Pink	>12	09:44:00	09:48:00	09:55:00	09:56:00	10:27:00	00:43:00
004	18.02.25	F	3.9	38.2	132	48	Pink	>12	10:12:00	10:26:00	10:29:00	10:30:00	11:10:00	00:58:00	4
005	18.02.25	F	4.2	37.7	192	48	Pink	>12	10:13:00	10:30:00	10:32:00	10:33:00	11:00:00	00:47:00	5
006	18.02.25	F	2.2	39.1	150	18	Pink	>12	10:14:00	10:16:00	10:22:00	10:23:00	11:04:00	00:50:00
007	18.02.25	F	3.4	38.8	180	42	Pink	>12	11:48:00	11:56:00	12:00:00	11:59:00	12:35:00	00:47:00		Y
008	18.02.25	M	3.54	39.6	180	42	Pink	>12	10:55:00	11:02:00	11:05:00	11:06:00	11:17:00	00:22:00
009	18.02.25	M	3.5	39.7	180	18	Pink	>12	09:47:00	10:01:00	10:06:00	10:05:00	10:20:00	00:33:00
010	18.02.25	M	4	37.8	126	36	Pink	>12	09:46:00	09:58:00	10:02:00	10:01:00	10:21:00	00:35:00
011	18.02.25	M	3.68	48.9	142	48	Pink	>12	11:02:00	11:11:00	11:15:00	11:17:00	11:27:00	00:25:00
012	18.02.25	M	3.3	37.4	150	48	Pink	>12	12:45:00	12:50:00	12:54:00	12:53:00	13:06:00	00:21:00
013	18.02.25	F	3.3	39.39	180	24	Pink	>12	12:58:00	12:08:00	13:13:00	13:14:00	13:50:00	00:52:00
014	18.02.25	M	4.8	36.9	120	30	Pink	>12	10:18:00	10:25:00	10:26:00	10:26:00	10:43:00	00:25:00
015	18.02.25	M	5.1	38.9	150	30	Pink	>12	10:17:00	10:34:00	10:36:00	10:37:00	10:49:00	00:32:00
016	18.02.25	M	4.2	38.7	120	60	Pink	>12	10:41:00	10:51:00	10:53:00	10:55:00	11:08:00	00:27:00
017	18.02.25	F	3.4	39.6	138	60	Pink	>12	10:30:00	10:38:00	10:40:00	10:40:00	11:21:00	00:51:00	5
018	18.02.25	M	3.5	38.9	150	24	Pink	>12	10:34:00	10:41:00	10:42:00	10:43:00	10:58:00	00:24:00
019	18.02.25	F	2.2	38	126	78	Pink	>12	10:37:00	10:43:00	10:45:00	10:46:00	11:19:00	00:42:00
020	18.02.25	F	3.1	38.2	138	72	Pink	>12	10:55:00	11:00:00	11:01:00	11:02:00	11:51:00	00:56:00
021	18.02.25	M	3.77	37.5	150	54	Pink	>12	12:20:00	12:33:00	12:38:00	12:37:00	12:53:00	00:33:00
022	18.02.25	M	4.4	40	126	42	Pink	>12	10:47:00	10:54:00	10:56:00	10:57:00	11:14:00	00:27:00
023	18.02.25	M	4	49	192	18	Pink	>12	11:05:00	11:07:00	11:12:00	11:13:00	11:25:00	00:20:00
024	18.02.25	M	3.3	38.3	150	24	Pink	>12	11:06:00	11:15:00	11:17:00	11:18:00	11:29:00	00:23:00
025	18.02.25	M	4	38.8	210	60	Pink	>12	11:56:00	12:01:00	12:06:00	12:05:00	12:18:00	00:22:00
026	18.02.25	M	4	38	120	30	Pink	>12	12:38:00	12:44:00	12:48:00	12:47:00	13:00:00	00:22:00
027	18.02.25	F	3.4	37.9	180	24	Pink	>12	13:08:00	13:14:00	13:17:00	13:16:00	13:48:00	00:40:00
028	18.02.25	F	2.8	38.8	180	12	Pink	>12	11:30:00	11:37:00	11:38:00	11:39:00	12:05:00	00:35:00
029	18.02.25	F	3.49	38.7	198	30	Pink	>12	11:32:00	11:40:00	11:41:00	11:42:00	12:14:00	00:42:00
030	18.02.25	F	3.2	39.6	240	24	Pink	>12	12:53:00	13:01:00	13:04:00	13:03:00	13:33:00	00:40:00	6
031	18.02.25	M	3.2	38.3	156	30	Pink	>12	12:27:00	12:37:00	12:39:00	12:40:00	12:55:00	00:28:00
032	18.02.25	F	4.2	40.1	186	54	Pink	>12	12:31:00	12:40:00	12:45:00	12:44:00	13:10:00	00:39:00
033	18.02.25	M	1.6	39.4	198	42	Pink	3-5m	12:41:00	12:46:00	12:51:00	12:50:00	13:04:00	00:23:00
034	18.02.25	F	3.3	39.1	180	24	Pink	>12	13:15:00	13:24:00	13:26:00	13:25:00	14:32:00	01:17:00
035	18.02.25	F	2.8	39.3	224	60	Pink	>12	12:49:00	12:53:00	12:57:00	12:56:00	13:37:00	00:48:00
036	18.02.25	M	3.5	38.9	240	30	Pink	>12	13:24:00	13:30:00	13:29:00	13:30:00	13:42:00	00:18:00
037	18.02.25	F	3.5	38	150	54	Pink	>12	13:05:00	13:15:00	13:21:00	13:20:00	14:00:00	00:55:00
038	18.02.25	F	3	37.9	180	78	Pink	>12	11:42:00	11:55:00	11:55:00	11:56:00	12:31:00	00:49:00	4
039	18.02.25	M	3.88	38.4	210	42	Pink	>12	11:18:00	11:30:00	11:32:00	11:33:00	11:44:00	00:26:00
040	18.02.25	M	4	36	138	24	Pink	>12	11:16:00	11:20:00	11:24:00	11:25:00	11:36:00	00:20:00
041	18.02.25	F	4	38.9	180	30	Pink	>12	11:26:00	11:34:00	11:36:00	11:35:00	12:45:00	01:19:00	3
042	18.02.25	Spayed F	5.6	39.1	180	90	Pink	>12	11:37:00	11:46:00	11:47:00	11:48:00	12:17:00	00:40:00
043	18.03.25	F	4.49	37.1	180	55	Palepink	>12	09:35:00	09:55:00	10:00:00	10:00:00	11:02:00	01:27:00	2
044	18.03.25	F	2.16	38.1	162	18	Palepink	6-12	09:37:00	09:55:00	09:58:00	09:58:00	10:33:00	00:56:00
045	18.03.25	F	3.23	37.1	132	30	Palepink	6-12	09:38:00	09:56:00	10:05:00	10:04:00	10:38:00	01:00:00
046	18.03.25	M	3.7	38	84	20	Palepink	>12	09:40:00	10:01:00	10:09:00	10:08:00	10:40:00	01:00:00
047	18.03.25	M	4.1	38.5	78	15	Palepink	>12	09:43:00	10:05:00	10:15:00	10:13:00	10:45:00	01:02:00
048	18.03.25	M	2.85	36.2	156	24	Palepink	6-12	09:49:00	10:05:00	10:12:00	10:10:00	10:44:00	00:55:00
049	18.03.25	F	2.69	40.3	132	24	Palepink	>12	10:01:00	10:08:00	10:16:00	10:16:00	10:53:00	00:52:00
050	18.03.25	M	2.7	36.6	90	18	Palepink	>12	10:05:00	10:10:00	10:18:00	10:17:00	10:50:00	00:45:00
051	18.03.25	F	4.47	38.7	169	38	Palepink	>12	10:07:00	10:17:00	10:26:00	10:25:00	11:17:00	01:10:00	4
052	18.03.25	F	2.17	38.5	204	54	Pink	6-12	10:08:00	10:13:00	10:18:00	10:18:00	10:56:00	00:48:00	6
053	18.03.25	F	4.3	37.2	190	36	Pink	>12	10:09:00	10:14:00	10:20:00	10:20:00	11:20:00	01:11:00	4
054	18.03.25	F	3.9	36.9	78	30	Palepink	>12	10:10:00	10:17:00	10:23:00	10:22:00	11:50:00	01:40:00	2
055	18.03.25	M	4.4	37.7	90	90	Pink	>12	10:13:00	10:22:00	10:27:00	10:26:00	11:21:00	01:08:00
056	18.03.25	F	4.5	37.9	216	60	Palepink	>12	10:17:00	10:42:00	10:48:00	10:47:00	11:57:00	01:40:00	6
057	18.03.25	M	5.25	39	130	36	Palepink	>12	10:18:00	10:25:00	10:32:00	10:30:00	11:10:00	00:52:00
058	18.03.25	F	4.2	37.3	240	90	Palepink	>12	10:19:00	10:47:00	10:53:00	10:52:00	12:04:00	01:45:00
059	18.03.25	F	4.7	37.1	180	90	Palepink	>12	10:22:00	10:26:00	10:36:00	10:35:00	11:51:00	01:29:00	5
060	18.03.25	F	3.2	39.3	192	30	Palepink	6-12	10:28:00	10:32:00	10:43:00	10:40:00	11:33:00	01:05:00	3
061	18.03.25	F	3.6	37.7	108	48	Palepink	>12	10:30:00	10:32:00	10:41:00	10:40:00	11:37:00	01:07:00
062	18.03.25	F	2.7	36.6	250	96	Pink	>12	10:33:00	10:40:00	10:46:00	10:45:00	11:56:00	01:23:00
063	18.03.25	M	4	39	180	60	Pink	>12	11:14:00	11:25:00	11:26:00	11:25:00	11:50:00	00:36:00
064	18.03.25	F	3.36	39.3	186	36	Palepink	>12	12:11:00	12:14:00	12:21:00	12:20:00	12:48:00	00:37:00	5
065	18.03.25	M	3.6	36.8	180	36	Pink	>12	10:57:00	11:00:00	11:06:00	11:05:00	11:25:00	00:28:00
066	18.03.25	F	3.52	37.9	180	48	Palepink	>12	12:12:00	12:23:00	12:25:00	12:25:00	13:00:00	00:48:00	4
067	18.03.25	F	4	37.5	190	60	Pink	>12	12:09:00	12:14:00	12:22:00	12:21:00	12:50:00	00:41:00	3
068	18.03.25	M	3.78	37.9	195	48	Pink	>12	12:20:00	12:28:00	12:31:00	12:31:00	12:53:00	00:33:00
069	18.03.25	F	4.2	38.1	250	78	Pink	>12	13:31:00	13:37:00	13:42:00	13:41:00	14:13:00	00:42:00	2
070	18.03.25	F	3	38	180	42	Palepink	6-12	13:12:00	13:13:00	13:17:00	13:17:00	13:57:00	00:45:00	7
071	18.03.25	M	3	36.9	182	42	Palepink	>12	12:40:00	12:44:00	12:47:00	12:47:00	13:03:00	00:23:00
072	18.03.25	M	3.3	39	180	36	Palepink	>12	12:45:00	12:48:00	12:53:00	12:53:00	13:11:00	00:26:00
073	18.03.25	F	2.2	37.7	240	54	Pink	6-12	12:19:00	12:23:00	12:28:00	12:28:00	13:46:00	01:27:00
074	18.03.25	M	4.7	37.8	180	36	Pink	>12	13:03:00	13:07:00	13:11:00	13:10:00	13:29:00	00:26:00
075	18.03.25	F	2.56	39.2	183	18	Palepink	6-12	13:47:00	13:51:00	13:55:00	13:54:00	14:45:00	00:58:00
076	18.03.25	F	3.9	37.8	180	60	Palepink	>12	12:58:00	12:59:00	13:04:00	13:04:00	13:49:00	00:51:00	5
077	18.03.25	F	3.3	38.5	180	120	Palepink	>12	13:43:00	13:50:00	13:53:00	13:53:00	14:24:00	00:41:00
078	18.03.25	F	2.4	39.4	92	30	Palepink	6-12	13:59:00	14:03:00	14:08:00	14:07:00	15:24:00	01:25:00
079	18.03.25	M	2.8	38.3	180	12	Palepink	6-12	14:18:00	14:21:00	14:28:00	14:27:00	14:46:00	00:28:00
080	18.03.25	F	2.6	38.5	205	42	Palepink	>12	13:10:00	13:17:00	13:22:00	13:21:00	14:32:00	01:22:00	5
081	18.03.25	F	5.3	37.7	240	48	Palepink	>12	13:57:00	14:00:00	14:05:00	14:04:00	14:36:00	00:39:00	5		died
082	18.03.25	M	4.4	39.4	186	42	Pink	>12	14:32:00	14:37:00	14:40:00	14:40:00	15:07:00	00:35:00
083	18.03.25	M	3.3	38.4	150	12	Pink	>12	13:39:00	13:41:00	13:49:00	13:48:00	14:23:00	00:44:00
084	18.03.25	F	3.4	39.3	98	114	Palepink	>12	13:36:00	13:41:00	13:45:00	13:44:00	14:21:00	00:45:00	7
085	18.03.25	M	3.6	39.7	180	36	Palepink	>12	14:11:00	14:25:00	14:31:00	14:30:00	14:55:00	00:44:00
086	18.03.25	F	3.3	38.6	240	36	Palepink	>12	13:50:00	13:54:00	13:56:00	13:56:00	14:38:00	00:48:00	4
087	18.03.25	F	2.5	38.2	180	24	Palepink	6-12	14:27:00	14:30:00	14:38:00	14:37:00	15:34:00	01:07:00	6
088	18.03.25	F	3.3	38.9	68	30	Palepink	>12	14:25:00	14:30:00	14:36:00	14:35:00	15:18:00	00:53:00
089	18.03.25	F	4.8	38	216	60	Palepink	>12	14:05:00	14:11:00	14:15:00	14:14:00	14:59:00	00:54:00	2
090	18.03.25	M	3	38.7	150	18	Palepink	6-12	12:38:00	12:41:00	12:45:00	12:45:00	13:00:00	00:22:00
091	18.03.25	F	2.98	39.7	168	48	Palepink	6-12	13:01:00	13:03:00	13:07:00	13:07:00	13:52:00	00:51:00
092	18.03.25	F	5.3	39.9	204	60	Palepink	>12	12:52:00	12:56:00	13:00:00	13:00:00	13:33:00	00:41:00	2
093	18.03.25	F	2.6	39.1	168	90	Palepink	6-12	13:16:00	13:26:00	13:32:00	13:32:00	14:15:00	00:59:00
094	18.03.25	M	5	39.7	138	66	Palepink	>12	11:24:00	11:38:00	11:41:00	11:41:00	12:05:00	00:41:00
095	18.03.25	F	3.5	37.9	180	60	Palepink	>12	13:18:00	13:19:00	13:25:00	13:26:00	14:19:00	01:01:00	2
096	18.03.25	M	4	39	132	90	Palepink	>12	12:30:00	12:37:00	12:41:00	12:40:00	12:58:00	00:28:00
097	18.03.25	F	4.4	38	240	60	Palepink	>12	12:50:00	12:55:00	12:50:00	13:01:00	13:36:00	00:46:00	2
098	18.03.25	M	4.4	38.7	156	36	Palepink	>12	14:38:00	14:42:00	14:48:00	14:47:00	15:22:00	00:44:00
099	18.03.25	M	4.2	36.7	144	66	Palepink	>12	14:35:00	14:41:00	14:45:00	14:44:00	15:20:00	00:45:00
100	18.09.16	M	1.76	38.7	180	18	pink	6-12	09:35:00	09:39:00	09:45:00	09:45:00	10:13:00	00:38:00
101	18.09.16	M	1.84	38.8	200	18	pink	6-12	09:37:00	09:44:00	09:49:00	09:49:00	10:20:00	00:43:00
102	18.09.16	F	3.96	39.4	150	42	pink	>12	09:35:00	09:41:00	09:46:00	09:46:00	10:31:00	00:56:00
103	18.09.16	M	3.5	39.1	140	8	pink	>12	09:40:00	09:47:00	09:54:00	09:54:00	11:06:00	01:26:00
104	18.09.16	F	3.8	39	168	16	pink	6-12	09:47:00	09:57:00	10:00:00	10:00:00	11:03:00	01:16:00
105	18.09.16	F	3.8	38.8	196	34	pink	>12	10:11:00	10:15:00	10:19:00	10:19:00	10:55:00	00:44:00
106	18.09.16	F	3.84	40.4	132	18	pink	>12	10:07:00	10:11:00	10:16:00	10:16:00	10:52:00	00:45:00		Y
107	18.09.16	M	2.88	39.2	160	32	pink	6-12	10:13:00	10:18:00	10:23:00	10:24:00	10:42:00	00:29:00
108	18.09.16	F	2.3	39.7	128	18	pink	6-12	10:21:00	10:30:00	10:32:00	10:33:00	11:15:00	00:54:00
109	18.09.16	M	4.05	39.5	120	40	pink	>12	10:36:00	10:40:00	10:43:00	10:42:00	11:10:00	00:34:00
110	18.09.16	M	4.98	39.4	160	28	pink	>12	10:25:00	10:31:00	10:36:00	10:36:00	11:02:00	00:37:00
111	18.09.16	F	4.1	38.5	140	25	pink	6-12	09:47:00	10:01:00	10:06:00	10:06:00	11:26:00	01:39:00	8		died
112	18.09.16	F	3.7	39.2	240	52	pink	>12	10:14:00	10:50:00	10:55:00	10:54:00	11:32:00	01:18:00	4
113	18.09.16	M	2.5	38.5	136	68	pink	6-12	10:40:00	10:45:00	10:49:00	10:49:00	11:04:00	00:24:00
114	18.09.16	F	3.16	38.4	120	12	pink	6-12	09:55:00	10:05:00	10:12:00	10:12:00	11:14:00	01:19:00
115	18.09.16	M	4.35	38.5	240	30	pink	>12	10:56:00	11:02:00	11:08:00	11:08:00	11:25:00	00:29:00
116	18.09.16	M	2.36	39.6	148	10	palepink	6-12	10:31:00	11:35:00	10:38:00	10:39:00	10:57:00	00:26:00
117	18.09.16	M	4.97	37.8	172	24	pink	>12	10:47:00	10:54:00	10:58:00	10:56:00	11:20:00	00:33:00
118	18.09.16	F	2.6	39.4	144	33	pink	6-12	10:53:00	10:52:00	11:00:00	11:00:00	11:48:00	00:55:00		Y
119	18.09.16	F	2.86	39.9	174	12	pink	6-12	11:13:00	11:20:00	11:25:00	11:24:00	11:51:00	00:38:00		Y
120	18.09.16	M	4.48	39.5	136	30	pink	>12	11:09:00	11:14:00	11:20:00	11:20:00	11:31:00	00:22:00
121	18.09.16	M	4.55	38.7	160	33	pink	>12	11:04:00	11:07:00	11:13:00	11:12:00	11:30:00	00:26:00
122	18.09.16	F	2.97	39.2	180	12	pink	6-12	11:22:00	11:26:00	11:31:00	11:31:00	12:08:00	00:46:00
123	18.09.16	F	3.36	39.3	140	16	pink	>12	11:23:00	11:44:00	11:46:00	11:46:00	12:12:00	00:49:00
124	18.09.16	F	2.86	38.9	168	40	pink	6-12	11:40:00	11:46:00	11:49:00	11:48:00	12:20:00	00:40:00
125	18.09.16	M	4.1	38.7	120	42	pink	>12	13:02:00	13:09:00	13:12:00	13:12:00	13:34:00	00:32:00
126	18.09.16	Spayed F	2.81	39.4	148	56	pink	6-12	13:17:00	13:33:00	X	X	13:41:00	00:24:00			Neutered
127	18.09.16	M	5.67	38.8	160	64	pink	>12	13:13:00	13:20:00	13:23:00	13:23:00	13:43:00	00:30:00
128	18.09.16	F	3.6	37.5	128	48	pink	>12	11:37:00	11:47:00	11:54:00	11:53:00	12:47:00	01:10:00
129	18.09.16	M	4.2	40	184	32	pink	>12	12:43:00	12:49:00	12:51:00	12:51:00	13:04:00	00:21:00
130	18.09.16	F	3.63	38.4	190	33	pink	>12	11:31:00	11:36:00	11:39:00	11:39:00	12:45:00	01:14:00		Y
131	18.09.16	F	4	39	168	16	pink	>12	13:38:00	13:45:00	13:47:00	13:47:00	14:41:00	01:03:00		Y
132	18.09.16	F	3.31	39.4	140	30	pink	>12	11:20:00	11:32:00	11:35:00	11:35:00	12:30:00	01:10:00
133	18.09.16	F	4.95	38.3	200	64	pink	>12	13:21:00	13:28:00	13:31:00	13:31:00	14:07:00	00:46:00	4
134	18.09.16	M	5.1	40.2	120	36	pink	>12	12:45:00	12:51:00	12:53:00	12:53:00	13:11:00	00:26:00
135	18.09.16	M	3.66	38.4	140	20	pink	>12	13:05:00	13:15:00	13:20:00	13:20:00	13:35:00	00:30:00
136	18.09.16	M	5.03	39.2	180	40	pink	>12	12:47:00	12:58:00	13:02:00	13:02:00	13:25:00	00:38:00
137	18.09.16	M	4.83	39.6	132	48	pink	>12	12:53:00	13:01:00	13:05:00	13:06:00	13:30:00	00:37:00
138	18.09.16	F	3.2	38.7	148	24	pink	>12	13:42:00	13:47:00	13:53:00	13:53:00	14:21:00	00:39:00
139	18.09.16	M	2.38	39.1	160	76	pink	6-12	13:30:00	13:38:00	13:40:00	13:40:00	13:53:00	00:23:00
140	18.09.16	F	3.89	38.9	140	42	pink	>12	11:46:00	11:53:00	11:56:00	11:56:00	12:36:00	00:50:00		Y
141	18.09.16	F	3	38.2	128	40	pink	>12	13:35:00	13:40:00	13:45:00	13:45:00	14:35:00	01:00:00
142	18.09.16	F	3.3	39	168	36	pink	>12	13:45:00	13:50:00	13:55:00	13:55:00	14:43:00	00:58:00		Y
143	18.09.16	M	4.3	38.5	152	40	pink	>12	13:50:00	13:55:00	13:59:00	13:59:00	14:15:00	00:25:00
144	18.10.14	M	3.8	39	206	50	Palepink	6-12	10:27:00	10:34:00	10:37:00	10:37:00	10:57:00	00:30:00
145	18.10.14	M	3.8	38.1	228	80	pink	>12	10:39:00	10:45:00	10:49:00	10:48:00	11:04:00	00:25:00
146	18.10.14	M	3.6	38.6	160	16	pink	>12	09:42:00	09:50:00	09:58:00	09:58:00	10:25:00	00:43:00
147	18.10.14	F	3.5	38.3	132	20	pink	>12	10:17:00	10:25:00	10:30:00	10:30:00	11:20:00	01:03:00
148	18.10.14	F	5.7	36.9	120	12	pink	>12	09:51:00	09:54:00	10:05:00	10:05:00	10:49:00	00:58:00
149	18.10.14	Spayed F	2.5	38.8	140	16	pink	>12	09:40:00	09:46:00	09:53:00	09:53:00	10:30:00	00:50:00
150	18.10.14	M	2.9	40	140	39	pink	>12	11:51:00	11:57:00	12:00:00	12:00:00	12:13:00	00:22:00
151	18.10.14	M	3.2	38.3	120	50	pink	>12	11:22:00	11:33:00	11:35:00	11:35:00	11:50:00	00:28:00
152	18.10.14	F	2.6	37.7	168	30	pink	>12	10:23:00	10:28:00	10:33:00	10:33:00	11:12:00	00:49:00
153	18.10.14	F	2.1	37.8	118	20	pink	>12	09:55:00	10:00:00	10:07:00	10:07:00	11:18:00	01:23:00
154	18.10.14	M	5.5	38	140	25	pink	>12	11:36:00	11:46:00	11:50:00	11:50:00	12:04:00	00:28:00
155	18.10.14	F	2.5	38.6	168	70	pink	>12	10:33:00	10:42:00	10:46:00	10:46:00	12:00:00	01:27:00
156	18.10.14	M	5.6	37.4	130	35	pink	>12	11:28:00	11:35:00	11:38:00	11:38:00	11:56:00	00:28:00
157	18.10.14	F	3.5	38.1	120	20	pink	>12	11:11:00	11:15:00	11:17:00	11:17:00	11:42:00	00:31:00
158	18.10.14	F	2.5	37.2	180	40	pink	>12	09:57:00	10:05:00	10:10:00	10:10:00	11:07:00	01:10:00
159	18.10.14	M	4.3	36.1	159	20	pink	>12	11:05:00	11:20:00	11:22:00	11:22:00	11:37:00	00:32:00
160	18.10.14	M	2.2	39	130	60	pink	>12	11:30:00	11:40:00	11:43:00	11:43:00	11:55:00	00:25:00
161	18.10.14	M	4.1	38	157	40	pink	>12	11:25:00	11:30:00	11:30:00	11:30:00	11:46:00	00:21:00
162	18.10.14	M	3.7	39	230	40	pink	>12	12:25:00	12:32:00	12:34:00	12:34:00	12:57:00	00:32:00
163	18.10.14	M	3.69	38.1	156	30	pink	>12	12:41:00	12:45:00	12:48:00	12:;48	13:02:00	00:21:00
164	18.10.14	M	3.1	38.6	130	60	pink	>12	12:15:00	12:17:00	12:20:00	12:20:00	12:36:00	00:21:00
165	18.10.14	M	4.2	37.8	110	15	pink	>12	10:58:00	11:05:00	11:10:00	11:10:00	11:25:00	00:27:00
166	18.10.14	M	2.2	39	160	40	pink	6-12	11:45:00	11:50:00	11:53:00	11:53:00	12:05:00	00:20:00
167	18.10.14	F	4.7	37.8	120	50	pink	>12	11:59:00	12:20:00	12:23:00	12:23:00	13:05:00	01:06:00
168	18.10.14	M	2.5	39.1	150	50	pink	6-12	12:02:00	12:13:00	12:15:00	12:15:00	12:24:00	00:22:00
169	18.10.14	F	3.6	39	132	40	pink	>12	12:08:00	12:25:00	12:29:00	12:29:00	13:47:00	01:39:00
170	18.10.14	F	3.5	38.9	180	16	pink	>12	10:05:00	10:19:00	10:28:00	10:28:00	11:06:00	01:01:00
171	18.10.14	F	4.7	39.4	144	24	pink	>12	10:07:00	10:17:00	10:21:00	10:21:00	10:59:00	00:52:00
172	18.10.14	M	2.5	38.8	96	60	pink	6-12	12:21:00	12:31:00	12:35:00	12:35:00	12:40:00	00:19:00
173	18.10.14	F	4.2	37.8	144	69	pink	>12	10:43:00	10:50:00	10:53:00	10:53:00	11:35:00	00:52:00		Y
174	18.10.14	M	1.4	38.8	120	40	pink	3-5	11:40:00	11:45:00	11:46:00	11:46:00	11:58:00	00:18:00
175	18.10.14	F	3.3	39.2	120	90	pink	>12	11:55:00	12:05:00	12:07:00	12:07:00	12:48:00	00:53:00
176	18.10.14	M	5.1	38.1	190	60	pink	>12	10:58:00	11:10:00	11:13:00	11:13:00	11:30:00	00:32:00
177	18.10.14	M	1.68	39.1	210	50	pink	6-12	11:46:00	11:53:00	11:55:00	11:55:00	12:08:00	00:22:00
178	18.10.14	F	2.6	38.7	180	30	pink	>12	11:13:00	11:18:00	11:20:00	11:20:00	11:51:00	00:38:00
179	18.10.14	M	1.9	37.3	130	60	pink	3-5	12:42:00	12:48:00	12:53:00	12:53:00	13:06:00	00:24:00
180	18.10.14	F	1.6	37.7	180	60	pink	>12	12:50:00	12:56:00	13:00:00	13:00:00	13:27:00	00:37:00
181	18.10.14	F	1.5	37.8	120	50	pink	>12	12:44:00	12:54:00	12:57:00	12:57:00	13:32:00	00:48:00
182	18.10.14	M	3.1	38.4	140	30	pink	>12	12:46:00	13:01:00	13:03:00	13:03:00	13:22:00	00:36:00
183	18.10.14	F	2.38	38.1	200	70	pink	>12	12:52:00	13:08:00	13:14:00	13:14:00	13:52:00	01:00:00
184	18.10.14	M	2	36.5	120	20	pink	>12	13:10:00	13:15:00	13:18:00	13:18:00	13:34:00	00:24:00
185	18.10.14	M	2.7	38.3	150	60	pink	>12	12:50:00	13:04:00	13:07:00	13:07:00	13:24:00	00:34:00
186	18.10.14	F	2	38.6	130	35	pink	>12	13:06:00	13:12:00	13:15:00	13:15:00	13:49:00	00:43:00
187	18.10.14	M	2.4	38.5	150	80	pink	>12	13:11:00	13:17:00	13:20:00	13:20:00	13:39:00	00:28:00
188	18.10.14	F	2.36	39.4	140	60	pink	>12	13:17:00	13:20:00	13:24:00	13:24:00	13:54:00	00:37:00
189	18.10.14	M	4.7	39.4	120	20	pink	>12	13:19:00	13:29:00	13:31:00	13:31:00	13:50:00	00:31:00
190	18.10.14	M	3.2	39.1	180	35	pink	>12	13:23:00	13:26:00	13:29:00	13:29:00	13:41:00	00:18:00
191	18.10.14	F	3.3	39.6	150	50	pink	>12	15:46:00	15:51:00	15:54:00	15:54:00	16:31:00	00:45:00
192	18.10.14	M	3	39	111	45	pink	>12	13:28:00	13:42:00	13:44:00	13:44:00	13:57:00	00:29:00
193	18.10.14	F	2.9	38.2	120	60	pink	>12	13:29:00	13:40:00	13:42:00	13:42:00	14:50:00	01:21:00
194	18.10.14	M	2.7	39	140	40	pink	>12	13:32:00	13:36:00	13:38:00	13:38:00	13:54:00	00:22:00
195	18.10.14	M	7.8	38.2	130	40	pink	>12	13:38:00	13:47:00	13:51:00	13:51:00	14:13:00	00:35:00
196	18.10.14	F	5	38.1	160	50	pink	>12	13:50:00	13:59:00	14:02:00	14:02:00	14:35:00	00:45:00
197	18.10.14	M	5.4	38.1	100	40	pink	>12	13:41:00	14:01:00	14:07:00	14:07:00	14:26:00	00:45:00
198	18.10.14	M	3.1	39.1	150	30	pink	>12	13:57:00	14:06:00	14:17:00	14:17:00	14:30:00	00:33:00
199	18.10.14	M	2.6	38.6	140	20	pink	>12	13:53:00	13:56	13:59:00	13:59:00	14:10:00	00:17:00
200	18.10.14	M	5.6	39.2	125	25	pink	>12	13:58:00	14:03:00	14:13:00	14:13:00	14:29:00	00:31:00
201	18.10.14	F	2.5	39.2	170	60	pink	>12	14:00:00	14:14:00	14:22:00	14:22:00	14:52:00	00:52:00
202	18.10.14	M	3.3	39.8	130	30	pink	>12	14:01:00	14:08:00	14:19:00	14:19:00	14:31:00	00:30:00
203	18.10.14	F	2.6	38,8	170	25	pink	>12	14:06:00	14:20:00	14:24:00	14:24:00	15:07:00	01:01:00
204	18.10.14	F	2.2	38.2	120	50	pink	6-12	14:07:00	14:23:00	14:27:00	14:27:00	14:53:00	00:46:00
205	18.10.14	M	3.5	39.4	150	30	pink	>12	14:23:00	14:29:00	14:31:00	14:31:00	14:47:00	00:24:00
206	18.10.14	F	2	39.6	132	50	pink	>12	14:20:00	14:25:00	14:30:00	14:30:00	14:59:00	00:39:00
207	18.10.14	F	4.4	40	120	35	pink	>12	14:26:00	14:33:00	14:36:00	14:36:00	15:34:00	01:08:00
208	18.10.14	F	2.5	39.4	132	35	pink	>12	14:29:00	14:36:00	14:39:00	14:39:00	15:12:00	00:43:00
209	18.10.14	M	4.3	38,6	130	20	pink	>12	14:33:00	14:40:00	14:44:00	14:44:00	15:00:00	00:27:00
210	18.10.14	M	5.5	38.5	145	50	pink	>12	14:37:00	14:53:00	14:55:00	14:55:00	15:10:00	00:33:00
211	18.10.14	M	3.8	38.6	120	20	pink	>12	14:39:00	14:45:00	14:49:00	14:49:00	15:06:00	00:27:00
212	18.10.14	M	4.4	39.5	132	20	pink	>12	14:42:00	14:50:00	14:52:00	14:52:00	15:10:00	00:28:00
213	18.10.14	F	3.7	38.4	150	60	pink	>12	14:47:00	14:56:00	14:57:00	14:57:00	15:26:00	00:39:00
214	18.10.14	F	2.3	38	120	25	pink	>12	14:51:00	14:59:00	15:01:00	15:01:00	15:29:00	00:38:00
215	18.10.14	F	2.8	38.5	130	45	pink	>12	14:58:00	15:12:00	15:15:00	15:15:00	15:42:00	00:44:00
216	18.10.14	M	3.3	39.9	140	15	pink	>12	15:00:00	15:04:00	15:10:00	15:10:00	15:17:00	00:17:00
217	18.10.14	F	3.4	39.9	120	60	pink	>12	15:03:00	15:09:00	15:13:00	15:13:00	15:52:00	00:49:00
218	18.10.14	F	2.4	39	120	48	pink	6-12	15:08:00	15:14:00	15:17:00	15:17:00	16:10:00	01:02:00
219	18.10.14	F	3.6	39,4	160	36	pink	>12	15:11:00	15:27:00	15:31:00	15:31:00	16:00:00	00:49:00		Y
220	18.10.14	M	2.8	39.5	150	36	pink	>12	15:15:00	15:19:00	15:25:00	15:25:00	15:34:00	00:19:00
221	18.10.14	M	5.7	39	135	36	pink	>12	15:17:00	15:25:00	15;27	15:27:00	15:47:00	00:30:00
222	18.10.14	M	4.5	37.8	150	20	pink	>12	15:19:00	15:22:00	15:25:00	15:25:00	15:40:00	00:21:00
223	18.10.14	F	3.5	38.8	120	30	pink	>12	15:23:00	15:30:00	15:33:00	15:33:00	16:07:00	00:44:00
224	18.10.14	F	4	39.1	140	70	pink	>12	15:28:00	15:23:00	15:38:00	15:38:00	16:11:00	00:43:00
225	18.10.14	F	3.3	38.9	200	45	pink	>12	11:19:00	11:22:00	11:25:00	11:25:00	12:33:00	01:14:00		Y
